# Supplementary material for: Comprehensive assessment of computational algorithms in predicting cancer driver mutations
Source: Genome Biol. 2020 Feb 20;21:43. doi: 10.1186/s13059-020-01954-z (PMC7033911; doi:10.1186/s13059-020-01954-z)
Supplement: Supplementary file 1 — Additional file 1. Default prediction categories of 17 algorithms. [file 13059_2020_1954_MOESM1_ESM.xlsx]

## Sheet: Additional file 1
Algorithm	Categories or Thresholds	Positive category	Negative category
SIFT	Deleterious; Tolerated	Deleterious	Tolerated
SIFT4G	Deleterious; Tolerated	Deleterious	Tolerated
FATHMM-disease	Deleterious; Tolerated	Deleterious	Tolerated
MetaSVM	Deleterious; Tolerated	Deleterious	Tolerated
MetaLR	Deleterious; Tolerated	Deleterious	Tolerated
M-CAP	Deleterious; Tolerated	Deleterious	Tolerated
PrimateAI	Deleterious; Tolerated	Deleterious	Tolerated
DEOGEN2	Deleterious; Tolerated	Deleterious	Tolerated
PROVEAN	Deleterious; Neutral	Deleterious	Neutral
FATHMM-MKL	Deleterious; Neutral	Deleterious	Neutral
FATHMM-XF	Deleterious; Neutral	Deleterious	Neutral
CanDrA	Driver; Passenger	Driver	Passenger
Polyphen2_HDIV	Probably damaging; Possibly damaging; Benign	Probably damaging; Possibly damaging	Benign
Polyphen2_HVAR	Probably damaging; Possibly damaging; Benign	Probably damaging; Possibly damaging	Benign
LRT	Deleterious; Neutral; Unknown	Deleterious	Neutral
MutationTaster2	Disease_causing_automatic; Disease_causing; Polymorphism; Polymrphism_automatic	Disease_causing_automatic; Disease_causing	olymorphism; Polymrphism_automatic
MutationAssessor	High; Medium; Low; Neutral	High; Medium	Low; Neutral
