# Supplementary material for: Comprehensive assessment of computational algorithms in predicting cancer driver mutations
Source: Genome Biol. 2020 Feb 20;21:43. doi: 10.1186/s13059-020-01954-z (PMC7033911; doi:10.1186/s13059-020-01954-z)
Supplement: Supplementary file 5 — Additional file 5. Performance metrics of 33 algorithms using the median scores as threshold to make binary predictions for benchmark 1. [file 13059_2020_1954_MOESM5_ESM.xlsx]

## Sheet: Additional_file_5
Algorithm	Accuracy (±2σ)	Sensitivity (±2σ)	Specificity (±2σ)	PPV (±2σ)	NPV (±2σ)
CanDrA	0.91 (0.90-0.92)	0.91 (0.90-0.92)	0.91 (0.90-0.92)	0.91 (0.90-0.92)	0.91 (0.90-0.92)
CTAT-cancer	0.91 (0.90-0.91)	0.91 (0.90-0.91)	0.91 (0.90-0.91)	0.91 (0.90-0.91)	0.91 (0.90-0.91)
CHASM	0.87 (0.86-0.88)	0.87 (0.86-0.88)	0.87 (0.86-0.88)	0.87 (0.86-0.88)	0.87 (0.86-0.88)
DEOGEN2	0.86 (0.85-0.87)	0.86 (0.85-0.87)	0.86 (0.85-0.87)	0.86 (0.85-0.87)	0.86 (0.85-0.87)
FATHMM-cancer	0.84 (0.83-0.85)	0.84 (0.83-0.85)	0.84 (0.83-0.85)	0.84 (0.83-0.85)	0.84 (0.83-0.85)
MVP	0.82 (0.81-0.83)	0.82 (0.81-0.83)	0.82 (0.81-0.83)	0.82 (0.81-0.83)	0.82 (0.81-0.83)
REVEL	0.81 (0.80-0.82)	0.81 (0.80-0.82)	0.81 (0.80-0.82)	0.81 (0.80-0.82)	0.81 (0.80-0.82)
M-CAP	0.79 (0.78-0.80)	0.79 (0.78-0.80)	0.79 (0.78-0.80)	0.79 (0.78-0.80)	0.79 (0.78-0.80)
MPC	0.78 (0.77-0.79)	0.78 (0.77-0.79)	0.78 (0.77-0.79)	0.78 (0.77-0.79)	0.78 (0.77-0.79)
MutPred	0.78 (0.77-0.79)	0.78 (0.77-0.79)	0.78 (0.77-0.79)	0.78 (0.77-0.79)	0.78 (0.77-0.79)
MetaLR	0.77 (0.76-0.78)	0.77 (0.76-0.78)	0.77 (0.76-0.78)	0.77 (0.76-0.78)	0.77 (0.76-0.78)
MetaSVM	0.77 (0.76-0.78)	0.77 (0.76-0.78)	0.77 (0.76-0.78)	0.77 (0.76-0.78)	0.77 (0.76-0.78)
VEST4	0.77 (0.76-0.78)	0.77 (0.76-0.78)	0.76 (0.75-0.77)	0.76 (0.75-0.77)	0.77 (0.76-0.78)
Integrated_fitCons	0.75 (0.74-0.76)	0.78 (0.77-0.80)	0.71 (0.69-0.73)	0.73 (0.72-0.74)	0.77 (0.75-0.78)
CTAT-population	0.74 (0.73-0.75)	0.74 (0.73-0.75)	0.74 (0.73-0.75)	0.74 (0.73-0.75)	0.74 (0.73-0.75)
FATHMM-XF	0.74 (0.73-0.75)	0.74 (0.73-0.75)	0.74 (0.73-0.75)	0.74 (0.73-0.75)	0.74 (0.73-0.75)
FATHMM-disease	0.73 (0.73-0.74)	0.74 (0.73-0.74)	0.73 (0.73-0.74)	0.73 (0.73-0.74)	0.74 (0.73-0.74)
MutationTaster2	0.73 (0.72-0.74)	0.80 (0.79-0.81)	0.66 (0.64-0.68)	0.70 (0.69-0.71)	0.77 (0.76-0.78)
PROVEAN	0.72 (0.70-0.73)	0.72 (0.71-0.73)	0.72 (0.70-0.73)	0.72 (0.70-0.73)	0.72 (0.71-0.73)
CADD	0.71 (0.70-0.72)	0.71 (0.70-0.72)	0.71 (0.70-0.72)	0.71 (0.70-0.72)	0.71 (0.70-0.72)
Eigen	0.71 (0.70-0.72)	0.71 (0.70-0.72)	0.71 (0.70-0.72)	0.71 (0.70-0.72)	0.71 (0.70-0.72)
PrimateAI	0.71 (0.70-0.72)	0.71 (0.70-0.72)	0.71 (0.70-0.72)	0.71 (0.70-0.72)	0.71 (0.70-0.72)
TransFIC	0.71 (0.70-0.72)	0.71 (0.70-0.73)	0.71 (0.69-0.72)	0.71 (0.70-0.72)	0.71 (0.70-0.73)
MutationAssessor	0.71 (0.69-0.72)	0.71 (0.70-0.72)	0.71 (0.69-0.72)	0.71 (0.69-0.72)	0.71 (0.69-0.72)
FATHMM-MKL	0.70 (0.69-0.71)	0.70 (0.69-0.71)	0.70 (0.69-0.71)	0.70 (0.69-0.71)	0.70 (0.69-0.71)
Polyphen2_HVAR	0.70 (0.69-0.71)	0.70 (0.69-0.71)	0.70 (0.69-0.71)	0.70 (0.69-0.71)	0.70 (0.69-0.71)
SIFT	0.70 (0.69-0.71)	0.72 (0.70-0.74)	0.68 (0.66-0.70)	0.69 (0.68-0.70)	0.71 (0.69-0.72)
Eigen-PC	0.69 (0.68-0.70)	0.69 (0.68-0.70)	0.69 (0.68-0.70)	0.69 (0.68-0.70)	0.69 (0.68-0.70)
Polyphen2_HDIV	0.69 (0.68-0.70)	0.70 (0.69-0.72)	0.68 (0.66-0.70)	0.69 (0.68-0.70)	0.70 (0.68-0.71)
SIFT4G	0.68 (0.67-0.69)	0.68 (0.67-0.70)	0.67 (0.66-0.69)	0.68 (0.67-0.69)	0.68 (0.67-0.69)
LRT	0.67 (0.65-0.68)	0.73 (0.71-0.74)	0.61 (0.58-0.63)	0.65 (0.63-0.67)	0.69 (0.67-0.71)
GenoCanyon	0.63 (0.62-0.64)	0.74 (0.72-0.75)	0.52 (0.50-0.54)	0.61 (0.60-0.62)	0.67 (0.65-0.68)
DANN	0.60 (0.58-0.61)	0.60 (0.58-0.61)	0.59 (0.58-0.61)	0.59 (0.58-0.61)	0.60 (0.58-0.61)
