# Supplementary material for: Comprehensive assessment of computational algorithms in predicting cancer driver mutations
Source: Genome Biol. 2020 Feb 20;21:43. doi: 10.1186/s13059-020-01954-z (PMC7033911; doi:10.1186/s13059-020-01954-z)
Supplement: Supplementary file 6 — Additional file 6. Performance metrics of 17 algorithms using default categorical predictions for benchmark 1. [file 13059_2020_1954_MOESM6_ESM.xlsx]

## Sheet: Additional_file_6
Algorithm	Accuracy (±2σ)	Sensitivity (±2σ)	Specificity (±2σ)	PPV (±2σ)	NPV (±2σ)
CanDrA	0.90 (0.89-0.90)	0.96 (0.95-0.97)	0.82 (0.81-0.84)	0.86 (0.85-0.87)	0.94 (0.93-0.95)
DEOGEN2	0.86 (0.85-0.87)	0.90 (0.89-0.92)	0.82 (0.80-0.83)	0.84 (0.83-0.85)	0.89 (0.88-0.90)
MetaSVM	0.77 (0.76-0.78)	0.76 (0.75-0.78)	0.78 (0.76-0.79)	0.78 (0.76-0.79)	0.76 (0.75-0.78)
MetaLR	0.76 (0.75-0.77)	0.75 (0.74-0.77)	0.77 (0.76-0.79)	0.77 (0.76-0.78)	0.76 (0.75-0.77)
PrimateAI	0.74 (0.73-0.75)	0.78 (0.77-0.80)	0.70 (0.69-0.72)	0.73 (0.72-0.75)	0.75 (0.74-0.77)
M-CAP	0.73 (0.72-0.74)	0.98 (0.97-0.98)	0.48 (0.47-0.50)	0.65 (0.65-0.66)	0.95 (0.94-0.96)
FATHMM-disease	0.72 (0.71-0.73)	0.65 (0.63-0.67)	0.79 (0.78-0.81)	0.76 (0.75-0.78)	0.69 (0.67-0.70)
PROVEAN	0.71 (0.70-0.72)	0.90 (0.89-0.91)	0.53 (0.51-0.54)	0.66 (0.65-0.67)	0.84 (0.82-0.85)
FATHMM-XF	0.70 (0.69-0.71)	0.92 (0.91-0.93)	0.46 (0.44-0.48)	0.64 (0.64-0.65)	0.85 (0.83-0.86)
LRT	0.70 (0.68-0.71)	0.94 (0.94-0.95)	0.41 (0.39-0.43)	0.65 (0.64-0.66)	0.87 (0.85-0.88)
SIFT4G	0.67 (0.66-0.68)	0.87 (0.86-0.88)	0.47 (0.45-0.48)	0.62 (0.61-0.62)	0.79 (0.77-0.81)
MutationAssessor	0.66 (0.65-0.67)	0.81 (0.80-0.83)	0.50 (0.49-0.52)	0.64 (0.63-0.64)	0.72 (0.70-0.74)
MutationTaster2	0.66 (0.65-0.67)	0.99 (0.98-0.99)	0.33 (0.32-0.35)	0.60 (0.59-0.60)	0.96 (0.95-0.97)
Polyphen2_HVAR	0.66 (0.65-0.67)	0.90 (0.89-0.91)	0.41 (0.40-0.43)	0.62 (0.61-0.63)	0.79 (0.77-0.81)
SIFT	0.65 (0.64-0.66)	0.92 (0.91-0.93)	0.37 (0.36-0.39)	0.59 (0.59-0.60)	0.83 (0.81-0.84)
Polyphen2_HDIV	0.64 (0.63-0.65)	0.93 (0.92-0.94)	0.32 (0.31-0.34)	0.60 (0.59-0.60)	0.81 (0.79-0.83)
FATHMM-MKL	0.63 (0.62-0.64)	0.98 (0.98-0.99)	0.28 (0.26-0.29)	0.58 (0.57-0.58)	0.94 (0.92-0.95)
