# Supplementary material for: Comprehensive assessment of computational algorithms in predicting cancer driver mutations
Source: Genome Biol. 2020 Feb 20;21:43. doi: 10.1186/s13059-020-01954-z (PMC7033911; doi:10.1186/s13059-020-01954-z)
Supplement: Supplementary file 9 — Additional file 9. Performance metrics of 33 algorithms using the median scores as threshold to make binary predictions for benchmark 2. [file 13059_2020_1954_MOESM9_ESM.xlsx]

## Sheet: Additional_file_9
Algorithm	Accuracy (±2σ)	Sensitivity (±2σ)	Specificity (±2σ)	PPV (±2σ)	NPV (±2σ)
PROVEAN	0.69 (0.67-0.71)	0.70 (0.67-0.73)	0.68 (0.66-0.70)	0.69 (0.67-0.71)	0.70 (0.67-0.72)
VEST4	0.69 (0.67-0.71)	0.69 (0.67-0.72)	0.69 (0.67-0.71)	0.69 (0.67-0.71)	0.69 (0.67-0.71)
MPC	0.68 (0.67-0.70)	0.68 (0.67-0.70)	0.68 (0.67-0.70)	0.68 (0.67-0.70)	0.68 (0.67-0.70)
REVEL	0.67 (0.65-0.70)	0.67 (0.65-0.70)	0.67 (0.65-0.70)	0.67 (0.65-0.70)	0.67 (0.65-0.70)
FATHMM-cancer	0.67 (0.65-0.69)	0.67 (0.65-0.69)	0.67 (0.65-0.69)	0.67 (0.65-0.69)	0.67 (0.65-0.69)
CTAT-population	0.66 (0.65-0.68)	0.66 (0.65-0.68)	0.66 (0.65-0.68)	0.66 (0.65-0.68)	0.66 (0.65-0.68)
DEOGEN2	0.66 (0.64-0.68)	0.66 (0.64-0.68)	0.66 (0.64-0.68)	0.66 (0.64-0.68)	0.66 (0.64-0.68)
Eigen-PC	0.66 (0.64-0.68)	0.66 (0.64-0.68)	0.66 (0.64-0.68)	0.66 (0.64-0.68)	0.66 (0.64-0.68)
PrimateAI	0.66 (0.64-0.68)	0.66 (0.64-0.68)	0.66 (0.64-0.68)	0.66 (0.64-0.68)	0.66 (0.64-0.68)
Eigen	0.66 (0.64-0.67)	0.66 (0.64-0.67)	0.66 (0.64-0.67)	0.66 (0.64-0.67)	0.66 (0.64-0.67)
FATHMM-XF	0.65 (0.64-0.67)	0.65 (0.64-0.67)	0.65 (0.64-0.67)	0.65 (0.64-0.67)	0.65 (0.64-0.67)
LRT	0.65 (0.63-0.67)	0.73 (0.69-0.76)	0.57 (0.54-0.60)	0.63 (0.61-0.64)	0.67 (0.65-0.70)
MVP	0.65 (0.63-0.67)	0.65 (0.63-0.67)	0.65 (0.63-0.67)	0.65 (0.63-0.67)	0.65 (0.63-0.67)
CHASM	0.65 (0.62-0.67)	0.65 (0.63-0.67)	0.64 (0.62-0.67)	0.65 (0.62-0.67)	0.65 (0.63-0.67)
CADD	0.64 (0.62-0.66)	0.64 (0.62-0.66)	0.64 (0.62-0.66)	0.64 (0.62-0.66)	0.64 (0.62-0.66)
GenoCanyon	0.64 (0.62-0.66)	0.82 (0.79-0.84)	0.47 (0.44-0.49)	0.60 (0.59-0.62)	0.72 (0.69-0.75)
CTAT-cancer	0.63 (0.61-0.66)	0.63 (0.61-0.66)	0.63 (0.61-0.66)	0.63 (0.61-0.66)	0.63 (0.61-0.66)
FATHMM-MKL	0.63 (0.61-0.65)	0.63 (0.61-0.65)	0.63 (0.61-0.65)	0.63 (0.61-0.65)	0.63 (0.61-0.65)
MutationTaster2	0.63 (0.61-0.65)	0.85 (0.82-0.87)	0.41 (0.38-0.43)	0.59 (0.58-0.60)	0.73 (0.70-0.76)
Polyphen2_HDIV	0.63 (0.59-0.66)	0.64 (0.60-0.68)	0.62 (0.57-0.66)	0.62 (0.59-0.66)	0.63 (0.59-0.67)
Polyphen2_HVAR	0.62 (0.59-0.66)	0.63 (0.60-0.66)	0.61 (0.56-0.66)	0.62 (0.58-0.66)	0.62 (0.59-0.66)
SIFT	0.61 (0.59-0.63)	0.63 (0.60-0.66)	0.58 (0.56-0.60)	0.60 (0.58-0.62)	0.61 (0.59-0.64)
SIFT4G	0.61 (0.59-0.63)	0.62 (0.59-0.64)	0.60 (0.58-0.62)	0.61 (0.59-0.63)	0.61 (0.59-0.63)
MetaSVM	0.60 (0.58-0.62)	0.60 (0.58-0.62)	0.60 (0.58-0.62)	0.60 (0.58-0.62)	0.60 (0.58-0.62)
CanDrA	0.59 (0.57-0.61)	0.59 (0.57-0.61)	0.59 (0.57-0.61)	0.59 (0.57-0.61)	0.59 (0.57-0.61)
DANN	0.59 (0.57-0.61)	0.59 (0.57-0.61)	0.59 (0.57-0.61)	0.59 (0.57-0.61)	0.59 (0.57-0.61)
MutationAssessor	0.59 (0.57-0.61)	0.61 (0.58-0.64)	0.57 (0.55-0.59)	0.59 (0.57-0.61)	0.59 (0.57-0.62)
TransFIC	0.59 (0.56-0.61)	0.59 (0.56-0.61)	0.59 (0.56-0.61)	0.59 (0.56-0.61)	0.59 (0.56-0.61)
MetaLR	0.57 (0.55-0.59)	0.57 (0.55-0.59)	0.57 (0.55-0.59)	0.57 (0.55-0.59)	0.57 (0.55-0.59)
M-CAP	0.56 (0.55-0.58)	0.56 (0.55-0.58)	0.56 (0.55-0.58)	0.56 (0.55-0.58)	0.56 (0.55-0.58)
MutPred	0.53 (0.49-0.57)	0.69 (0.66-0.72)	0.36 (0.30-0.43)	0.52 (0.49-0.56)	0.54 (0.50-0.58)
Integrated_fitCons	0.51 (0.49-0.53)	0.56 (0.52-0.60)	0.46 (0.43-0.48)	0.51 (0.49-0.53)	0.51 (0.48-0.53)
FATHMM-disease	0.50 (0.48-0.52)	0.50 (0.48-0.52)	0.50 (0.48-0.52)	0.50 (0.48-0.52)	0.50 (0.48-0.52)
