# Supplementary material for: Comprehensive assessment of computational algorithms in predicting cancer driver mutations
Source: Genome Biol. 2020 Feb 20;21:43. doi: 10.1186/s13059-020-01954-z (PMC7033911; doi:10.1186/s13059-020-01954-z)
Supplement: Supplementary file 10 — Additional file 10. Performance metrics of 17 algorithms using default categorical predictions for benchmark 2. [file 13059_2020_1954_MOESM10_ESM.xlsx]

## Sheet: Additional_file_10
Algorithm	Accuracy (±2σ)	Sensitivity (±2σ)	Specificity (±2σ)	PPV (±2σ)	NPV (±2σ)
DEOGEN2	0.70 (0.68-0.71)	0.87 (0.85-0.89)	0.51 (0.49-0.54)	0.65 (0.64-0.66)	0.79 (0.76-0.82)
PROVEAN	0.67 (0.65-0.68)	0.89 (0.86-0.91)	0.45 (0.43-0.47)	0.61 (0.60-0.63)	0.80 (0.77-0.84)
FATHMM-XF	0.66 (0.65-0.67)	0.93 (0.91-0.95)	0.39 (0.37-0.41)	0.60 (0.59-0.61)	0.85 (0.81-0.88)
PrimateAI	0.66 (0.64-0.68)	0.77 (0.74-0.80)	0.55 (0.52-0.57)	0.63 (0.62-0.65)	0.71 (0.68-0.74)
LRT	0.66 (0.64-0.67)	0.93 (0.92-0.95)	0.38 (0.36-0.40)	0.60 (0.58-0.61)	0.86 (0.82-0.89)
Polyphen2_HVAR	0.64 (0.63-0.66)	0.88 (0.86-0.91)	0.39 (0.37-0.41)	0.60 (0.59-0.62)	0.76 (0.72-0.80)
Polyphen2_HDIV	0.62 (0.60-0.63)	0.93 (0.91-0.95)	0.29 (0.27-0.31)	0.58 (0.57-0.59)	0.79 (0.74-0.84)
SIFT4G	0.61 (0.60-0.63)	0.83 (0.80-0.86)	0.41 (0.38-0.43)	0.58 (0.56-0.59)	0.71 (0.67-0.74)
SIFT	0.61 (0.59-0.62)	0.89 (0.87-0.91)	0.33 (0.31-0.35)	0.57 (0.56-0.58)	0.75 (0.72-0.79)
FATHMM-MKL	0.60 (0.59-0.61)	0.98 (0.98-0.99)	0.21 (0.19-0.23)	0.56 (0.55-0.56)	0.93 (0.90-0.96)
MutationTaster2	0.60 (0.59-0.61)	0.98 (0.98-0.99)	0.22 (0.20-0.24)	0.56 (0.55-0.57)	0.93 (0.90-0.97)
MetaSVM	0.60 (0.58-0.62)	0.68 (0.65-0.72)	0.52 (0.50-0.54)	0.59 (0.57-0.60)	0.62 (0.59-0.65)
MutationAssessor	0.58 (0.55-0.60)	0.66 (0.62-0.69)	0.50 (0.47-0.52)	0.57 (0.55-0.59)	0.59 (0.55-0.62)
MetaLR	0.57 (0.55-0.59)	0.67 (0.64-0.70)	0.47 (0.44-0.49)	0.56 (0.54-0.57)	0.59 (0.56-0.61)
M-CAP	0.55 (0.54-0.56)	0.97 (0.96-0.98)	0.11 (0.10-0.13)	0.53 (0.53-0.54)	0.79 (0.72-0.86)
FATHMM-disease	0.52 (0.50-0.54)	0.63 (0.59-0.66)	0.42 (0.40-0.44)	0.51 (0.50-0.53)	0.53 (0.51-0.56)
CanDrA	0.49 (0.47-0.50)	0.80 (0.77-0.83)	0.17 (0.15-0.19)	0.49 (0.48-0.50)	0.46 (0.41-0.50)
