# Supplementary material for: Comprehensive assessment of computational algorithms in predicting cancer driver mutations
Source: Genome Biol. 2020 Feb 20;21:43. doi: 10.1186/s13059-020-01954-z (PMC7033911; doi:10.1186/s13059-020-01954-z)
Supplement: Supplementary file 13 — Additional file 13. Performance metrics of 33 algorithms using the median scores as threshold to make binary predictions for benchmark 3. [file 13059_2020_1954_MOESM13_ESM.xlsx]

## Sheet: Additional_file_13
Algorithm	Accuracy (±2σ)	Sensitivity (±2σ)	Specificity (±2σ)	PPV (±2σ)	NPV (±2σ)
CHASM	0.88 (0.87-0.89)	0.88 (0.87-0.89)	0.88 (0.87-0.89)	0.88 (0.87-0.89)	0.88 (0.87-0.89)
CTAT-cancer	0.82 (0.81-0.84)	0.82 (0.81-0.84)	0.82 (0.81-0.84)	0.82 (0.81-0.84)	0.82 (0.81-0.84)
CTAT-population	0.81 (0.80-0.82)	0.81 (0.80-0.82)	0.81 (0.80-0.82)	0.81 (0.80-0.82)	0.81 (0.80-0.82)
VEST4	0.80 (0.78-0.81)	0.80 (0.78-0.81)	0.80 (0.78-0.81)	0.80 (0.78-0.81)	0.80 (0.78-0.81)
DEOGEN2	0.79 (0.78-0.81)	0.80 (0.78-0.81)	0.79 (0.78-0.81)	0.79 (0.78-0.81)	0.80 (0.78-0.81)
Polyphen2_HVAR	0.79 (0.78-0.81)	0.79 (0.78-0.81)	0.79 (0.78-0.81)	0.79 (0.78-0.81)	0.79 (0.78-0.81)
REVEL	0.79 (0.78-0.81)	0.79 (0.78-0.81)	0.79 (0.78-0.81)	0.79 (0.78-0.81)	0.79 (0.78-0.81)
MutPred	0.79 (0.77-0.80)	0.79 (0.78-0.80)	0.79 (0.77-0.80)	0.79 (0.77-0.80)	0.79 (0.78-0.80)
MetaLR	0.78 (0.77-0.79)	0.78 (0.77-0.80)	0.78 (0.76-0.79)	0.78 (0.76-0.79)	0.78 (0.77-0.80)
Polyphen2_HDIV	0.77 (0.76-0.79)	0.79 (0.77-0.81)	0.76 (0.74-0.78)	0.77 (0.75-0.78)	0.78 (0.76-0.80)
CADD	0.77 (0.75-0.78)	0.77 (0.75-0.78)	0.77 (0.75-0.78)	0.77 (0.75-0.78)	0.77 (0.75-0.78)
MVP	0.76 (0.75-0.78)	0.76 (0.75-0.78)	0.76 (0.75-0.78)	0.76 (0.75-0.78)	0.76 (0.75-0.78)
PROVEAN	0.76 (0.75-0.78)	0.76 (0.75-0.78)	0.76 (0.75-0.78)	0.76 (0.75-0.78)	0.76 (0.75-0.78)
Eigen	0.76 (0.75-0.77)	0.76 (0.75-0.77)	0.76 (0.75-0.77)	0.76 (0.75-0.77)	0.76 (0.75-0.77)
FATHMM-disease	0.76 (0.75-0.77)	0.77 (0.75-0.78)	0.75 (0.74-0.77)	0.76 (0.74-0.77)	0.76 (0.75-0.78)
FATHMM-cancer	0.76 (0.74-0.77)	0.76 (0.75-0.78)	0.75 (0.73-0.77)	0.75 (0.73-0.77)	0.76 (0.74-0.77)
SIFT4G	0.76 (0.74-0.77)	0.77 (0.75-0.79)	0.75 (0.73-0.77)	0.76 (0.74-0.77)	0.76 (0.75-0.78)
MutationAssessor	0.75 (0.74-0.77)	0.76 (0.74-0.77)	0.75 (0.73-0.77)	0.75 (0.74-0.77)	0.75 (0.74-0.77)
TransFIC	0.75 (0.74-0.77)	0.76 (0.74-0.77)	0.75 (0.73-0.77)	0.75 (0.74-0.77)	0.75 (0.74-0.77)
SIFT	0.74 (0.73-0.76)	0.77 (0.74-0.80)	0.72 (0.69-0.75)	0.73 (0.71-0.75)	0.76 (0.73-0.78)
LRT	0.74 (0.73-0.75)	0.77 (0.75-0.79)	0.71 (0.69-0.73)	0.72 (0.71-0.74)	0.76 (0.74-0.78)
Eigen-PC	0.74 (0.72-0.76)	0.74 (0.72-0.76)	0.74 (0.72-0.76)	0.74 (0.72-0.76)	0.74 (0.72-0.76)
FATHMM-XF	0.74 (0.72-0.75)	0.74 (0.72-0.75)	0.74 (0.72-0.75)	0.74 (0.72-0.75)	0.74 (0.72-0.75)
PrimateAI	0.73 (0.71-0.75)	0.74 (0.72-0.76)	0.73 (0.69-0.76)	0.73 (0.71-0.75)	0.74 (0.72-0.75)
FATHMM-MKL	0.72 (0.70-0.73)	0.72 (0.70-0.73)	0.72 (0.70-0.73)	0.72 (0.70-0.73)	0.72 (0.70-0.73)
M-CAP	0.70 (0.69-0.72)	0.70 (0.69-0.72)	0.70 (0.69-0.72)	0.70 (0.69-0.72)	0.70 (0.69-0.72)
DANN	0.68 (0.66-0.69)	0.68 (0.66-0.69)	0.68 (0.66-0.69)	0.68 (0.66-0.69)	0.68 (0.66-0.69)
MutationTaster2	0.65 (0.64-0.67)	0.66 (0.64-0.68)	0.64 (0.62-0.66)	0.65 (0.63-0.67)	0.66 (0.64-0.67)
GenoCanyon	0.65 (0.63-0.67)	0.65 (0.63-0.67)	0.65 (0.63-0.67)	0.65 (0.63-0.67)	0.65 (0.63-0.67)
CanDrA	0.64 (0.62-0.66)	0.64 (0.62-0.66)	0.64 (0.62-0.65)	0.64 (0.62-0.65)	0.64 (0.62-0.66)
MPC	0.58 (0.56-0.59)	0.58 (0.56-0.59)	0.58 (0.56-0.59)	0.58 (0.56-0.59)	0.58 (0.56-0.59)
Integrated_fitCons	0.53 (0.52-0.53)	0.98 (0.98-0.99)	0.07 (0.06-0.08)	0.51 (0.51-0.52)	0.81 (0.75-0.87)
MetaSVM	0.44 (0.42-0.45)	0.44 (0.42-0.45)	0.43 (0.42-0.45)	0.44 (0.42-0.45)	0.44 (0.42-0.45)
