# Supplementary material for: Comprehensive assessment of computational algorithms in predicting cancer driver mutations
Source: Genome Biol. 2020 Feb 20;21:43. doi: 10.1186/s13059-020-01954-z (PMC7033911; doi:10.1186/s13059-020-01954-z)
Supplement: Supplementary file 14 — Additional file 14. Performance metrics of 15 algorithms using default categorical predictions for benchmark 3. CanDrA and FATHMM-disease were not included in the list, since all TP53 mutations in this analysis were predicted as “drivers” by CanDrA and FATHMM-disease. [file 13059_2020_1954_MOESM14_ESM.xlsx]

## Sheet: Additional_file_14
Algorithm	Accuracy (±2σ)	Sensitivity (±2σ)	Specificity (±2σ)	PPV (±2σ)	NPV (±2σ)
PROVEAN	0.76 (0.75-0.78)	0.87 (0.86-0.89)	0.65 (0.63-0.68)	0.71 (0.70-0.73)	0.84 (0.82-0.86)
FATHMM-XF	0.74 (0.72-0.75)	0.86 (0.84-0.88)	0.62 (0.59-0.64)	0.69 (0.68-0.71)	0.81 (0.79-0.83)
PrimateAI	0.73 (0.72-0.75)	0.65 (0.63-0.67)	0.82 (0.80-0.84)	0.78 (0.76-0.80)	0.70 (0.69-0.72)
LRT	0.73 (0.71-0.74)	0.82 (0.81-0.84)	0.63 (0.60-0.65)	0.70 (0.68-0.71)	0.77 (0.75-0.79)
SIFT4G	0.72 (0.70-0.73)	0.90 (0.89-0.92)	0.53 (0.50-0.56)	0.66 (0.65-0.67)	0.85 (0.83-0.86)
MutationAssessor	0.71 (0.70-0.73)	0.91 (0.90-0.92)	0.51 (0.49-0.54)	0.65 (0.64-0.66)	0.85 (0.84-0.87)
Polyphen2_HVAR	0.70 (0.69-0.72)	0.94 (0.93-0.94)	0.47 (0.45-0.50)	0.64 (0.63-0.65)	0.88 (0.86-0.90)
Polyphen2_HDIV	0.68 (0.67-0.69)	0.95 (0.94-0.96)	0.41 (0.38-0.43)	0.62 (0.61-0.63)	0.90 (0.88-0.92)
SIFT	0.68 (0.66-0.69)	0.95 (0.95-0.96)	0.40 (0.37-0.42)	0.61 (0.60-0.62)	0.90 (0.88-0.92)
MutationTaster2	0.66 (0.65-0.68)	0.93 (0.92-0.94)	0.40 (0.37-0.42)	0.61 (0.60-0.62)	0.85 (0.83-0.88)
FATHMM-MKL	0.64 (0.62-0.66)	0.91 (0.90-0.92)	0.37 (0.34-0.40)	0.59 (0.58-0.60)	0.80 (0.78-0.83)
DEOGEN2	0.60 (0.59-0.61)	0.99 (0.98-0.99)	0.22 (0.20-0.24)	0.56 (0.55-0.56)	0.94 (0.92-0.96)
MetaSVM	0.52 (0.51-0.52)	1.00 (0.99-1.00)	0.04 (0.03-0.05)	0.51 (0.51-0.51)	0.89 (0.81-0.97)
MetaLR	0.51 (0.51-0.52)	1.00 (0.99-1.00)	0.03 (0.02-0.04)	0.51 (0.50-0.51)	0.88 (0.79-0.97)
M-CAP	0.50 (0.50-0.51)	1.00 (1.00-1.00)	0.01 (0.00-0.01)	0.50 (0.50-0.50)	1.00 (1.00-1.00)
