# Supplementary material for: Comprehensive assessment of computational algorithms in predicting cancer driver mutations
Source: Genome Biol. 2020 Feb 20;21:43. doi: 10.1186/s13059-020-01954-z (PMC7033911; doi:10.1186/s13059-020-01954-z)
Supplement: Supplementary file 17 — Additional file 17. Performance metrics of 33 algorithms using the median scores as threshold to make binary predictions for benchmark 4. [file 13059_2020_1954_MOESM17_ESM.xlsx]

## Sheet: Additional_file_17
Algorithm	Accuracy (±2σ)	Sensitivity (±2σ)	Specificity (±2σ)	PPV (±2σ)	NPV (±2σ)
PROVEAN	0.72 (0.61-0.83)	0.72 (0.61-0.83)	0.71 (0.61-0.82)	0.72 (0.61-0.83)	0.72 (0.61-0.83)
PrimateAI	0.69 (0.60-0.79)	0.69 (0.60-0.79)	0.69 (0.60-0.79)	0.69 (0.60-0.79)	0.69 (0.60-0.79)
CHASM	0.68 (0.59-0.78)	0.69 (0.59-0.78)	0.68 (0.58-0.78)	0.68 (0.59-0.78)	0.68 (0.59-0.78)
REVEL	0.68 (0.59-0.77)	0.68 (0.59-0.77)	0.68 (0.59-0.77)	0.68 (0.59-0.77)	0.68 (0.59-0.77)
MutationTaster2	0.66 (0.60-0.71)	1.00 (1.00-1.00)	0.31 (0.20-0.42)	0.59 (0.55-0.63)	1.00 (1.00-1.00)
MVP	0.66 (0.58-0.74)	0.66 (0.58-0.74)	0.66 (0.58-0.74)	0.66 (0.58-0.74)	0.66 (0.58-0.74)
TransFIC	0.65 (0.54-0.75)	0.65 (0.54-0.76)	0.64 (0.54-0.74)	0.65 (0.54-0.75)	0.65 (0.54-0.76)
MutPred	0.64 (0.53-0.76)	0.64 (0.53-0.76)	0.64 (0.52-0.75)	0.64 (0.53-0.75)	0.64 (0.53-0.76)
CTAT-cancer	0.63 (0.54-0.73)	0.63 (0.54-0.73)	0.63 (0.54-0.73)	0.63 (0.54-0.73)	0.63 (0.54-0.73)
MetaSVM	0.62 (0.52-0.71)	0.62 (0.52-0.71)	0.62 (0.52-0.71)	0.62 (0.52-0.71)	0.62 (0.52-0.71)
GenoCanyon	0.61 (0.54-0.68)	0.94 (0.86-1.02)	0.28 (0.17-0.38)	0.56 (0.52-0.61)	0.82 (0.60-1.04)
DEOGEN2	0.61 (0.51-0.72)	0.61 (0.51-0.72)	0.61 (0.51-0.72)	0.61 (0.51-0.72)	0.61 (0.51-0.72)
VEST4	0.61 (0.51-0.71)	0.61 (0.51-0.71)	0.61 (0.51-0.71)	0.61 (0.51-0.71)	0.61 (0.51-0.71)
MetaLR	0.61 (0.50-0.72)	0.61 (0.50-0.72)	0.61 (0.50-0.72)	0.61 (0.50-0.72)	0.61 (0.50-0.72)
FATHMM-MKL	0.61 (0.50-0.71)	0.61 (0.50-0.71)	0.61 (0.50-0.71)	0.61 (0.50-0.71)	0.61 (0.50-0.71)
LRT	0.60 (0.51-0.69)	0.82 (0.68-0.95)	0.39 (0.28-0.49)	0.57 (0.51-0.63)	0.69 (0.50-0.87)
MutationAssessor	0.60 (0.50-0.70)	0.60 (0.49-0.70)	0.60 (0.49-0.70)	0.60 (0.50-0.70)	0.60 (0.50-0.70)
SIFT	0.60 (0.50-0.70)	0.62 (0.51-0.73)	0.58 (0.47-0.68)	0.60 (0.50-0.69)	0.60 (0.50-0.71)
CTAT-population	0.60 (0.49-0.70)	0.60 (0.49-0.70)	0.60 (0.49-0.70)	0.60 (0.49-0.70)	0.60 (0.49-0.70)
SIFT4G	0.59 (0.49-0.69)	0.60 (0.49-0.70)	0.59 (0.49-0.69)	0.59 (0.49-0.69)	0.59 (0.49-0.69)
DANN	0.58 (0.49-0.67)	0.58 (0.49-0.67)	0.58 (0.49-0.67)	0.58 (0.49-0.67)	0.58 (0.49-0.67)
FATHMM-XF	0.58 (0.48-0.69)	0.58 (0.48-0.69)	0.58 (0.47-0.69)	0.58 (0.48-0.69)	0.58 (0.48-0.69)
CanDrA	0.58 (0.47-0.69)	0.58 (0.47-0.69)	0.58 (0.47-0.69)	0.58 (0.47-0.69)	0.58 (0.47-0.69)
Integrated_fitCons	0.58 (0.47-0.69)	0.64 (0.40-0.89)	0.51 (0.30-0.72)	0.57 (0.47-0.67)	0.60 (0.44-0.77)
CADD	0.58 (0.46-0.69)	0.58 (0.46-0.69)	0.58 (0.46-0.69)	0.58 (0.46-0.69)	0.58 (0.46-0.69)
M-CAP	0.57 (0.47-0.68)	0.57 (0.47-0.68)	0.57 (0.47-0.68)	0.57 (0.47-0.68)	0.57 (0.47-0.68)
FATHMM-disease	0.56 (0.45-0.67)	0.56 (0.45-0.67)	0.56 (0.45-0.67)	0.56 (0.45-0.67)	0.56 (0.45-0.67)
Polyphen2_HVAR	0.56 (0.45-0.66)	0.56 (0.45-0.66)	0.55 (0.45-0.66)	0.56 (0.45-0.66)	0.56 (0.45-0.66)
Eigen-PC	0.55 (0.45-0.65)	0.55 (0.45-0.65)	0.55 (0.45-0.65)	0.55 (0.45-0.65)	0.55 (0.45-0.65)
Polyphen2_HDIV	0.55 (0.44-0.65)	0.56 (0.44-0.67)	0.54 (0.44-0.64)	0.55 (0.45-0.65)	0.55 (0.44-0.66)
Eigen	0.52 (0.40-0.63)	0.52 (0.40-0.63)	0.52 (0.40-0.63)	0.52 (0.40-0.63)	0.52 (0.40-0.63)
MPC	0.50 (0.39-0.62)	0.51 (0.38-0.63)	0.50 (0.38-0.62)	0.50 (0.39-0.62)	0.50 (0.39-0.62)
FATHMM-cancer	0.48 (0.38-0.58)	0.48 (0.38-0.58)	0.48 (0.38-0.57)	0.48 (0.38-0.58)	0.48 (0.38-0.58)
