# Supplementary material for: Comprehensive assessment of computational algorithms in predicting cancer driver mutations
Source: Genome Biol. 2020 Feb 20;21:43. doi: 10.1186/s13059-020-01954-z (PMC7033911; doi:10.1186/s13059-020-01954-z)
Supplement: Supplementary file 18 — Additional file 18. Performance metrics of 17 algorithms using default categorical predictions for benchmark 4. [file 13059_2020_1954_MOESM18_ESM.xlsx]

## Sheet: Additional_file_18
Algorithm	Accuracy (±2σ)	Sensitivity (±2σ)	Specificity (±2σ)	PPV (±2σ)	NPV (±2σ)
PROVEAN	0.71 (0.66-0.77)	1.00 (1.00-1.00)	0.42 (0.31-0.53)	0.63 (0.59-0.68)	1.00 (1.00-1.00)
DEOGEN2	0.67 (0.59-0.74)	0.91 (0.82-1.01)	0.42 (0.32-0.53)	0.61 (0.56-0.67)	0.84 (0.67-1.01)
SIFT	0.67 (0.59-0.74)	0.91 (0.82-1.00)	0.42 (0.31-0.53)	0.61 (0.56-0.66)	0.83 (0.67-0.99)
SIFT4G	0.65 (0.57-0.73)	0.85 (0.72-0.97)	0.45 (0.34-0.57)	0.61 (0.55-0.67)	0.75 (0.59-0.91)
PrimateAI	0.65 (0.57-0.72)	0.87 (0.78-0.97)	0.42 (0.30-0.54)	0.60 (0.54-0.66)	0.77 (0.62-0.92)
FATHMM-XF	0.64 (0.57-0.70)	0.96 (0.89-1.03)	0.31 (0.20-0.42)	0.58 (0.54-0.63)	0.89 (0.72-1.07)
Polyphen2_HVAR	0.63 (0.55-0.71)	0.80 (0.67-0.93)	0.46 (0.36-0.56)	0.60 (0.54-0.66)	0.71 (0.56-0.85)
MetaSVM	0.61 (0.52-0.71)	0.58 (0.43-0.73)	0.65 (0.54-0.76)	0.62 (0.52-0.72)	0.61 (0.51-0.71)
MetaLR	0.60 (0.51-0.70)	0.56 (0.41-0.71)	0.65 (0.54-0.76)	0.61 (0.51-0.71)	0.60 (0.50-0.69)
M-CAP	0.59 (0.53-0.65)	0.95 (0.88-1.03)	0.23 (0.12-0.33)	0.55 (0.52-0.59)	0.84 (0.60-1.08)
Polyphen2_HDIV	0.59 (0.50-0.67)	0.82 (0.70-0.95)	0.35 (0.24-0.46)	0.56 (0.50-0.61)	0.67 (0.49-0.85)
FATHMM-disease	0.59 (0.49-0.68)	0.37 (0.21-0.53)	0.80 (0.72-0.89)	0.65 (0.48-0.82)	0.56 (0.49-0.63)
LRT	0.58 (0.53-0.64)	1.00 (1.00-1.00)	0.20 (0.11-0.30)	0.53 (0.49-0.57)	1.00 (1.00-1.00)
FATHMM-MKL	0.56 (0.52-0.59)	1.00 (1.00-1.00)	0.11 (0.05-0.18)	0.53 (0.51-0.55)	1.00 (1.00-1.00)
MutationAssessor	0.56 (0.47-0.65)	0.74 (0.59-0.89)	0.39 (0.27-0.50)	0.55 (0.48-0.61)	0.60 (0.45-0.76)
MutationTaster2	0.54 (0.51-0.56)	1.00 (1.00-1.00)	0.08 (0.03-0.13)	0.52 (0.51-0.53)	1.00 (1.00-1.00)
CanDrA	0.53 (0.49-0.57)	0.98 (0.93-1.03)	0.08 (0.02-0.13)	0.51 (0.49-0.53)	0.79 (0.29-1.29)
