# Supplementary material for: Comprehensive assessment of computational algorithms in predicting cancer driver mutations
Source: Genome Biol. 2020 Feb 20;21:43. doi: 10.1186/s13059-020-01954-z (PMC7033911; doi:10.1186/s13059-020-01954-z)
Supplement: Supplementary file 21 — Additional file 21. Performance metrics of 33 algorithms using the median scores as threshold to make binary predictions for benchmark 5. [file 13059_2020_1954_MOESM21_ESM.xlsx]

## Sheet: Additional_file_21
Algorithm	Accuracy (±2σ)	Sensitivity (±2σ)	Specificity (±2σ)	PPV (±2σ)	NPV (±2σ)
CTAT-cancer	0.70 (0.68-0.73)	0.70 (0.68-0.73)	0.70 (0.68-0.73)	0.70 (0.68-0.73)	0.70 (0.68-0.73)
PrimateAI	0.70 (0.67-0.72)	0.70 (0.67-0.72)	0.70 (0.67-0.72)	0.70 (0.67-0.72)	0.70 (0.67-0.72)
CHASM	0.69 (0.67-0.71)	0.69 (0.67-0.71)	0.69 (0.66-0.71)	0.69 (0.67-0.71)	0.69 (0.67-0.71)
CanDrA	0.67 (0.65-0.70)	0.67 (0.65-0.70)	0.67 (0.65-0.70)	0.67 (0.65-0.70)	0.67 (0.65-0.70)
MutPred	0.66 (0.64-0.69)	0.66 (0.64-0.69)	0.66 (0.64-0.69)	0.66 (0.64-0.69)	0.66 (0.64-0.69)
MPC	0.66 (0.63-0.69)	0.66 (0.63-0.69)	0.66 (0.63-0.69)	0.66 (0.63-0.69)	0.66 (0.63-0.69)
FATHMM-cancer	0.66 (0.63-0.68)	0.66 (0.63-0.70)	0.65 (0.59-0.71)	0.65 (0.62-0.69)	0.66 (0.63-0.68)
LRT	0.65 (0.62-0.68)	0.74 (0.71-0.76)	0.56 (0.52-0.61)	0.63 (0.60-0.65)	0.68 (0.65-0.71)
REVEL	0.64 (0.62-0.67)	0.65 (0.62-0.67)	0.64 (0.62-0.67)	0.64 (0.62-0.67)	0.64 (0.62-0.67)
CTAT-population	0.64 (0.62-0.66)	0.64 (0.62-0.66)	0.64 (0.62-0.66)	0.64 (0.62-0.66)	0.64 (0.62-0.66)
DEOGEN2	0.64 (0.62-0.66)	0.64 (0.62-0.66)	0.64 (0.62-0.66)	0.64 (0.62-0.66)	0.64 (0.62-0.66)
MVP	0.64 (0.61-0.66)	0.64 (0.61-0.66)	0.64 (0.61-0.66)	0.64 (0.61-0.66)	0.64 (0.61-0.66)
FATHMM-XF	0.63 (0.61-0.66)	0.63 (0.61-0.66)	0.63 (0.61-0.66)	0.63 (0.61-0.66)	0.63 (0.61-0.66)
Eigen-PC	0.63 (0.61-0.65)	0.63 (0.61-0.65)	0.63 (0.61-0.65)	0.63 (0.61-0.65)	0.63 (0.61-0.65)
Eigen	0.62 (0.60-0.65)	0.62 (0.60-0.65)	0.62 (0.60-0.65)	0.62 (0.60-0.65)	0.62 (0.60-0.65)
VEST4	0.62 (0.60-0.65)	0.62 (0.60-0.65)	0.62 (0.60-0.65)	0.62 (0.60-0.65)	0.62 (0.60-0.65)
FATHMM-MKL	0.62 (0.59-0.65)	0.62 (0.59-0.65)	0.62 (0.59-0.65)	0.62 (0.59-0.65)	0.62 (0.59-0.65)
MutationTaster2	0.61 (0.59-0.64)	0.87 (0.85-0.89)	0.36 (0.31-0.40)	0.57 (0.56-0.59)	0.74 (0.70-0.77)
TransFIC	0.61 (0.59-0.64)	0.61 (0.59-0.64)	0.61 (0.58-0.64)	0.61 (0.59-0.64)	0.61 (0.59-0.64)
MutationAssessor	0.60 (0.57-0.62)	0.60 (0.57-0.62)	0.60 (0.57-0.62)	0.60 (0.57-0.62)	0.60 (0.57-0.62)
SIFT4G	0.60 (0.56-0.63)	0.67 (0.61-0.73)	0.52 (0.49-0.56)	0.58 (0.55-0.62)	0.61 (0.57-0.66)
CADD	0.59 (0.57-0.62)	0.59 (0.57-0.62)	0.59 (0.57-0.62)	0.59 (0.57-0.62)	0.59 (0.57-0.62)
Polyphen2_HVAR	0.59 (0.56-0.61)	0.59 (0.56-0.61)	0.59 (0.56-0.61)	0.59 (0.56-0.61)	0.59 (0.56-0.61)
PROVEAN	0.59 (0.56-0.61)	0.59 (0.56-0.61)	0.58 (0.56-0.61)	0.58 (0.56-0.61)	0.59 (0.56-0.61)
M-CAP	0.58 (0.56-0.61)	0.58 (0.56-0.61)	0.58 (0.56-0.61)	0.58 (0.56-0.61)	0.58 (0.56-0.61)
DANN	0.58 (0.56-0.60)	0.58 (0.56-0.60)	0.58 (0.56-0.60)	0.58 (0.56-0.60)	0.58 (0.56-0.60)
GenoCanyon	0.58 (0.55-0.60)	0.84 (0.82-0.86)	0.31 (0.27-0.35)	0.55 (0.53-0.56)	0.66 (0.62-0.70)
Polyphen2_HDIV	0.58 (0.55-0.60)	0.58 (0.56-0.60)	0.57 (0.55-0.60)	0.58 (0.55-0.60)	0.58 (0.55-0.60)
MetaLR	0.56 (0.53-0.58)	0.56 (0.53-0.58)	0.56 (0.53-0.58)	0.56 (0.53-0.58)	0.56 (0.53-0.58)
SIFT	0.56 (0.50-0.62)	0.59 (0.46-0.72)	0.53 (0.50-0.56)	0.55 (0.51-0.60)	0.56 (0.49-0.64)
MetaSVM	0.55 (0.53-0.58)	0.55 (0.53-0.58)	0.55 (0.53-0.58)	0.55 (0.53-0.58)	0.55 (0.53-0.58)
Integrated_fitCons	0.49 (0.47-0.52)	0.53 (0.50-0.56)	0.46 (0.41-0.50)	0.49 (0.47-0.52)	0.49 (0.47-0.52)
FATHMM-disease	0.46 (0.44-0.49)	0.46 (0.44-0.49)	0.46 (0.43-0.48)	0.46 (0.44-0.49)	0.46 (0.44-0.49)
