# Supplementary material for: Comprehensive assessment of computational algorithms in predicting cancer driver mutations
Source: Genome Biol. 2020 Feb 20;21:43. doi: 10.1186/s13059-020-01954-z (PMC7033911; doi:10.1186/s13059-020-01954-z)
Supplement: Supplementary file 22 — Additional file 22. Performance metrics of 17 algorithms using default categorical predictions for benchmark 5. [file 13059_2020_1954_MOESM22_ESM.xlsx]

## Sheet: Additional_file_22
Algorithm	Accuracy (±2σ)	Sensitivity (±2σ)	Specificity (±2σ)	PPV (±2σ)	NPV (±2σ)
PrimateAI	0.65 (0.63-0.68)	0.79 (0.76-0.81)	0.52 (0.48-0.56)	0.63 (0.61-0.65)	0.70 (0.67-0.73)
PROVEAN	0.62 (0.60-0.64)	0.78 (0.75-0.80)	0.48 (0.45-0.51)	0.57 (0.56-0.59)	0.70 (0.68-0.73)
DEOGEN2	0.62 (0.59-0.64)	0.85 (0.83-0.87)	0.38 (0.34-0.41)	0.58 (0.57-0.60)	0.72 (0.68-0.75)
MutationAssessor	0.60 (0.57-0.62)	0.60 (0.57-0.62)	0.60 (0.56-0.63)	0.60 (0.57-0.63)	0.59 (0.57-0.62)
Polyphen2_HVAR	0.59 (0.57-0.62)	0.80 (0.78-0.83)	0.38 (0.34-0.42)	0.57 (0.55-0.59)	0.65 (0.62-0.69)
CanDrA	0.59 (0.57-0.61)	0.87 (0.85-0.89)	0.30 (0.26-0.34)	0.56 (0.55-0.58)	0.69 (0.65-0.74)
FATHMM-XF	0.59 (0.57-0.61)	0.89 (0.88-0.91)	0.28 (0.24-0.31)	0.56 (0.55-0.58)	0.72 (0.68-0.76)
Polyphen2_HDIV	0.59 (0.57-0.61)	0.88 (0.86-0.90)	0.29 (0.25-0.33)	0.56 (0.54-0.57)	0.70 (0.66-0.75)
LRT	0.58 (0.56-0.60)	0.93 (0.91-0.94)	0.20 (0.16-0.23)	0.56 (0.55-0.58)	0.71 (0.65-0.77)
SIFT4G	0.58 (0.55-0.60)	0.69 (0.66-0.72)	0.48 (0.44-0.52)	0.54 (0.52-0.57)	0.63 (0.60-0.66)
M-CAP	0.57 (0.56-0.59)	0.96 (0.95-0.97)	0.18 (0.15-0.21)	0.55 (0.54-0.56)	0.80 (0.75-0.85)
SIFT	0.56 (0.54-0.59)	0.80 (0.78-0.82)	0.35 (0.32-0.39)	0.53 (0.51-0.54)	0.66 (0.62-0.70)
MetaLR	0.56 (0.53-0.58)	0.53 (0.50-0.55)	0.59 (0.55-0.63)	0.56 (0.53-0.59)	0.55 (0.53-0.57)
MetaSVM	0.56 (0.53-0.58)	0.51 (0.49-0.54)	0.61 (0.57-0.65)	0.57 (0.54-0.60)	0.55 (0.53-0.57)
MutationTaster2	0.55 (0.53-0.56)	0.97 (0.96-0.98)	0.12 (0.09-0.14)	0.53 (0.52-0.53)	0.79 (0.72-0.87)
FATHMM-MKL	0.53 (0.52-0.54)	0.97 (0.96-0.98)	0.08 (0.06-0.10)	0.52 (0.51-0.52)	0.71 (0.64-0.79)
FATHMM-disease	0.50 (0.48-0.53)	0.37 (0.34-0.39)	0.62 (0.58-0.66)	0.47 (0.44-0.50)	0.52 (0.50-0.54)
